# Supplementary material for: Trends in Antimicrobial Usage on Swiss Pig Farms from 2018 to 2021: Based on an Electronic Treatment Journal
Source: Antibiotics (Basel). 2024 Sep 2;13(9):831. doi: 10.3390/antibiotics13090831 (PMC11440108; doi:10.3390/antibiotics13090831)
Supplement: Supplementary file 1 [file antibiotics-13-00831-s001.zip]

Archive with 1 entries (1 files):
- antibiotics-3113695-supplementary.pdf
